# Supplementary material for: Role of beta-2-microglobulin as a biomarker in very preterm and extremely preterm infants with CNS inflammation
Source: PLoS One. 2019 May 7;14(5):e0216498. doi: 10.1371/journal.pone.0216498 (PMC6504082; doi:10.1371/journal.pone.0216498)
Supplement: S1 File — (XLS) [file pone.0216498.s001.xls]

## Sheet: Tabla3
Id	Gestational age (weeks)	gestational age (days)	Gender	birth weight	Surfactant	PDA	ROP	NEC	Intestinal perforation	Diagnosis	Organism	CSF Leucocites	CSF Hematies	CSF Proteins	CSF glucose	CSF B2M	Intraventricular hemorrage	IVH degree	Periventricular infarct	Exitus
8	26	5	0	1045	1		1	1	0	0		5	60	98	70	2.32	1	2	0	0
13	28	1	0	584	1	1	1	0	0	0		0	275	139	54	2.45	0		0	0
15	30	1	1	1100	0	1	0	0	0	0		15	12800	106	77	2.1	0		0	0
25	27	6	0	1182	0	1	1	0	0	0		15	10400	162	106	2.14	1	2	0	0
32	31	0	0	1780	0	1	0	0	0	0	E.coli Frotis	0	20	144	88	3.14	0		0	0
50	28	3	1	1480	0	0	0	0	0	0		15	305	134	52	2.64	0		0	0
67	24	1	0	640		1	0	1		0		2	20	206	97	2.38	0	0	0	0
4	25	0	0	900	1	1	1	0	0	1	E. choli (UC)	0	250	146	54	2.88	0		0	0
11	27	3	0	680	0	1	0	0	0	1		5	0	145	67	2.23	1	2	0	0
16	30	5	1	1340	1	1	1	0	0	1		10	30	74	58	3.09	0		0	0
17	30	5	1	1300	1	0	1	0	0	1		10	0	202	49	2.6	1	1	0	0
18	24	0	1	643	1	0	1	1	0	1	Stafilo hominis (contaminació??)	5	5	112	49	2.1	1	3	0	0
26	27	6	0	1194	0	1	1	0	0	1	SBG cultius perif	0	50	126	119	2.58	1	2	0	0
30	30	0	0	1500	1	1	0	0	0	1		15	0	144	43	3.27	0		0	0
34	31	1	0	1550	0	0	0	0	0	1		25	950	86	40	3.47	0		0	0
35	32	0	0	1610	0	0	0	0	0	1		10	5	90	63	2.34	0		0	0
44	28	2	0	1400	1	1	1	0	0	1		5	5	72	85	1.87	0		0	1
1	24	6	0	700	0	1	0	0	0	2	Enterobacter Aerogenes	20	0	149	148	3.22	1	2	0	0
20	25	6	0	860	1	1	1	1	1	2	Staphylococcus epidermidis	10	85	45	58	4.03	1	2	0	0
37	25	0	1	640	1	1	1	0	0	2	Klebsiella oxytoca	5	220	164	58	3.04	0		0	0
39	25	2	1	807	0	1	1	0	0	2	Klebsiella pneumoniae			142	76	2.08	0		0	0
42	27	1	0	1000	0	0	0	0	0	2	Enterobacter cloacae	0	10	80	61	2.25	0		0	0
46	31	3	1	1600	0	0	0	0	0	2	Staphilococcus epidermidis	10	400	67	45	4.63	0		0	0
47	31	4	0	1060	0	0	0	0	0	2	E.coli	10	0	97	67	2.65	0		0	0
52	24	3	0	714	1	1	1	0	0	2	Citrobacter Freundii	5	5	88	59	2.03	0		0	0
53	25	2	0	700	1	1		1	1	2	Staphilococcus Aureus	5	1680	313	65	3.29	1	3	0	1
22	27	2	1	1100	1	1	1	0	0	3	Serratia marcencens	195	15	159	47	4.04	0		0	0
24	27	2	0	980	0	1	0	0	0	3		4900	300000	231	16	5.33	1	3	0	0
43	27	3	0	1063	0	0	0	0	0	3	Estreptococ Agalactiae	4250	300000	319	32	5.45	1	2	0	0
51	31	0	0	1500	0	0	0	0	0	4	Listeria monocitogenes	180	0	90	32	6.87	0		0	0
68	24	6	1	750	0	1	0	0	0	2		10	5	216	29	3.65	0	0	0	0
70	26	1	0	750	0	0	0	0	0	2		0	50	96	50	1.16	0	0	0	0
72	29	4	0	1453	0	0	0	0	0	2		20	15	112	43	4.76	0	0	0	0
74	31	4	0	1260	0	0	0	0	0	2		10	15	130	59	3.21	0	0	0	0
75	29	5	1	1550	1	1	0	0	0	2		20	50	125	38	3.17	0	0	0	0
77	27	1	1	733	1	0	0	0	0	2		10	0	103	97	3.57	0	0	0	0
78	28		1	1040	0	0	0	0	0	2		5	60	139	36	2.5	0	0	0	0
79	29	5	1	1250	0	0	0	0	0	2		0	0	153	92	2.39	0	0	0	0
80	30	2	0	1400	1	0	0	0	0	2		10	20	80	61	2.05	0	0	0	0
6	26	1	1	930	1	1	1	0	0	4	Klebsiella Oxytoca	3200	1200	316	40	9.04	1	1	0	0
14	28	2	1	690	1	1	0	0	0	2	Klebsiella Oxytoca	20	15	198	47	3.92	0		0	0
21	28	0	1	730	1	0		0	0	4	E. coli	800	10000	751	5	18.58	1	2	1	1
23	27	2	1	960	1	1	1	0	0	4	Serratia marcencens	6560	11200	1218	20	9.05	1	2	0	0
27	28	0	1	430	1	1		0	0	4	CMV	230	13040	360	59	16	0		0	1
76	25	1	1	720	1	0	0	0	0	4		55	300	187	57	6.97	1	3	0	0
54	25	6	1	990	1	1	1	0	0	5		185	40000	279	9	5.39	1	3	1	0
55	27	4	1	1000	1	1	1	0	0	5		500	300000	308	59	4.5	1	3	1	1
56	27	1	1	1100	1	1	1	0	0	5		0	10	104	14	4.38	1	3	1	0
57	24	4	1	440	1	1		0	0	5		200	52000	217	79	10.36	1	3	0	1
58	26	1	0	900	1	1	1	0	0	5		60	43200	240	23	4.49	1	3	0	0
59	24	0	1	643	1	0	1	1	0	5		5	5	112	49	2.1	1	3	0	0
60	29	2	1	900	0	1	1	1	1	5		10	80	523	38	7.28	1	3	1	1
61	30	3	1	1580	1	1	1	0	0	5		20	0	139	25	6.9	1	3	0	0
62	24	2	1	775	1	1	1	0	0	5		120	20000	292	106	7.01	1	3	0	0
63	26	0	0	900	1	1			1	5		60	5760	236	29	5.53	1	3	0	0
64	23	5	0	690	1	1	1	0	0	5			300000		18	5.91	1	3	0	0
65	24	2	1	670	1	1	1	0	0	5		40	3600	176	32	6.14	1	3	0	0
71	27	1	0	1220	1	1	0	0	0	5		13	1180	157	13	4.82	1	3	0	0
73	30	3	1	1450	0	0	0	0	0	5		70	2520	167	13	2.64	1	3	0	0

## Sheet: Hoja1
Diagnòstic episodi	B2M LCR
5	5.39
5	4.5
5	4.38
5	10.36
5	4.49
5	2.1
5	7.28
5	6.9
5	7.01
5	5.53
5	5.91
5	6.14
4	9.04
4	3.92
4	18.58
4	9.05
4	16
3	4.04
3	5.33
3	5.45
3	6.87
2	3.22
2	6.73
2	5.3
2	4.42
2	4.03
2	3.04
2	3.36
2	2.08
2	2.25
2	4.63
2	2.65
2	4.44
2	2.03
2	3.29
1	2.5
1	2.88
1	1.96
1	2.34
1	2.23
1	3.79
1	3.09
1	2.6
1	2.1
1	2.58
1	3.23
1	2.86
1	3.27
1	3.42
1	2.9
1	3.47
1	2.34
1	3.9
1	5.35
1	1.87
1	2.61
1	3.12
0	3.84
0	2.32
0	2.45
0	2.1
0	2.14
0	3.14
0	4.65
0	2.64
